# Supplementary material for: Induction of Immunological Antitumor Effects by the Combination of Adenovirus-Mediated Gene Transfer of B7-1 and Anti-Programmed Cell Death-1 Antibody in a Murine Squamous Cell Carcinoma Model
Source: Cancers (Basel). 2024 Mar 30;16(7):1359. doi: 10.3390/cancers16071359 (PMC11010972; doi:10.3390/cancers16071359)
Supplement: Supplementary file 1 [file cancers-16-01359-s001.zip]

Archive with 1 entries (1 files):
- cancers-2901822-supplementary.pdf
